# Supplementary material for: Feature-by-feature comparison and holistic processing in unfamiliar face matching
Source: PeerJ. 2018 Feb 26;6:e4437. doi: 10.7717/peerj.4437 (PMC5831152; doi:10.7717/peerj.4437)
Supplement: Supplemental Information 1 [file peerj-06-4437-s001.xlsx]

## Sheet: Expt01
	Accuracy Measures																Signal Detection Measures										RT Measures
	Holistic Instructions								Feature-by-feature instructions							Holistic Instructions					Feature-by-Feature Instruction						Holistic Instructions							Feature-by-Feature Matching Instructions
	Pre_Hit	Pre_CR	Pre_Acc	Post_Hit	Post_CR	Post_Acc			Pre_Hit	Pre_CR	Pre_Acc	Post_Hit	Pre_CR	Pre_Acc			PRE		POST			PRE		POST				Pre_Hit	Pre_CR	Post_Hit	Post_CR			Pre_Hit	Pre_CR	Post_Hit	Post_CR
S01	15	10	25	14	8	22		S01	10	13	23	14	15	29			d prime	criterion c	d prime	criterion c		d prime	criterion c	d prime	criterion c		S01	2438	5037.5	1431	2195.5		S01	2744.5	3515	6895	5750
S02	15	11	26	14	14	28		S02	14	13	27	15	7	22		S01	2.75708	-0.94781	1.58474	-0.708717	S01	1.5415	0.340022	3.82743	0.412631		S02	2042	2678	1677	2089.5		S02	2779.5	5639	1460	4221
S03	10	12	22	14	8	22		S03	13	10	23	13	15	28		S02	2.94927	-0.851711	3.00217	-3.33067e-16	S02	2.61186	-0.195157	2.2427	-1.205		S03	1271	1440	1172	1355		S03	1398	2430	4618	5159
S04	14	12	26	14	5	19		S04	12	10	22	11	15	26		S03	1.27235	0.205447	1.58474	-0.708717	S03	1.5415	-0.340022	3.43712	0.607788		S04	5920	5188.5	1888	2879		S04	2604.5	3228	3994	3486
S05	14	12	26	15	5	20		S05	14	15	29	13	15	28		S04	2.34271	-0.329732	1.07036	-0.965907	S04	1.27235	-0.205447	2.94927	0.851711		S05	5169	8073.5	928	1428		S05	2921	3932	3021	2004
S06	12	12	24	14	12	26		S06	14	13	27	13	15	28		S05	2.34271	-0.329732	1.89562	-1.37854	S05	3.82743	0.412631	3.43712	0.607788		S06	2158.5	2304.5	1163	1597		S06	3624	2468	2753	2659
S07	12	10	22	11	12	23		S07	10	12	22	5	10	15		S06	1.68324	-1.11022e-16	2.34271	-0.329732	S06	2.61186	-0.195157	3.43712	0.607788		S07	3013	4845.5	1715	1967.5		S07	1687	2909	1558	2018
S08	10	15	25	14	14	28		S08	13	12	25	10	13	23		S07	1.27235	-0.205447	1.46455	0.109348	S07	1.27235	0.205447	0	0.430727		S08	6280.5	3055	1558.5	1855.5		S08	1943	2853	4250	2662
S09	15	13	28	14	6	20		S09	4	15	19	13	14	27		S08	2.75708	0.94781	3.00217	-3.33067e-16	S08	1.95239	-0.134575	1.5415	0.340022		S09	2115	2781	1047	1821		S09	1151	1104	2238	2702.5
S10	14	13	27	14	11	25		S10	12	14	26	12	14	26		S09	3.43712	-0.607788	1.24774	-0.877217	S09	1.70342	1.47464	2.61186	0.195157		S10	3629.5	5583	2259	2029		S10	4054.5	3271	5139	3352.5
S11	15	13	28	14	12	26		S11	11	15	26	13	13	26		S10	2.61186	-0.195157	2.12401	-0.43908	S10	2.34271	0.329732	2.34271	0.329732		S11	1618	1735	1141	1510.5		S11	7467	3622	3464	4528
S12	15	8	23	13	2	15		S12	15	14	29	13	15	28		S11	3.43712	-0.607788	2.34271	-0.329732	S11	2.94927	0.851711	2.22154	0		S12	2658	3624.5	1756	2984		S12	1962	1634.5	1633	1741
S13	13	14	27	12	14	26		S13	15	15	30	12	14	26		S12	2.41	-1.12135	0	-1.11077	S12	3.82743	-0.412631	3.43712	0.607788		S13	3826	7922	2417.5	1897		S13	9976	3890	7394	2981.5
S14	12	14	26	14	8	22		S14	13	13	26	14	15	29		S13	2.61186	0.195157	2.34271	0.329732	S13	4.6527	0	2.34271	0.329732		S14	3289.5	2115	1170.5	1112		S14	3565	2540	2071	3277
S15	15	13	28	15	11	26		S15	15	14	29	15	14	29		S14	2.34271	0.329732	1.58474	-0.708717	S14	2.22154	0	3.82743	0.412631		S15	2224	4115	2256	2309		S15	1303	2402	1587	2072.5
S16	12	13	25	10	13	23		S16	13	13	26	14	10	24		S15	3.43712	-0.607788	2.94927	-0.851711	S15	3.82743	-0.412631	3.82743	-0.412631		S16	1659.5	2194	1361	1580		S16	1680	1850	1793	2667
S17	15	14	29	15	4	19		S17	12	13	25	10	15	25		S16	1.95239	0.134575	1.5415	0.340022	S16	2.22154	0	1.93181	-0.535179		S17	1927	5238.5	1325	2398		S17	3502	2131	5624	4551
S18	12	15	27	14	8	22		S18	9	14	23	12	13	25		S17	3.82743	-0.412631	1.70342	-1.47464	S17	1.95239	0.134575	2.75708	0.94781		S18	5088.5	2029	1099	1292		S18	3795	4683	3878	2341
S19	12	14	26	11	10	21		S19	14	6	20	11	13	24		S18	3.16797	0.742363	1.58474	-0.708717	S18	1.75443	0.623869	1.95239	0.134575		S19	7813.5	3657	2402	1907		S19	1712	2645.5	1898	2748
S20	15	12	27	15	3	18		S20	14	15	29	10	15	25		S19	2.34271	0.329732	1.05365	-0.0960992	S19	1.24774	-0.877217	1.7337	0.243923		S20	1514	1363	628	1697		S20	4244	3338	6242	2196
																S20	3.16797	-0.742363	1.48473	-1.58398	S20	3.82743	0.412631	2.75708	0.94781
																											SE	0	0	0	0			0	0	0	0

## Sheet: Expt02
	Accuracy Measures							Signal Detection Measures					RT Measures
	PRE_Hit	PRE_CR	PRE_ACC	Post_Hit	Post_CR	Post_ACC		PRE_d	PRE_C	Post_d	Post_C		PRE_Hit	PRE_CR	Post_Hit	Post_CR
S01	93.3333	100	96.6667	93.3333	100	96.6667		3.82743	0.412631	3.82743	0.412631		3.929	2.352	2.531	3.237
S02	100	93.3333	96.6667	93.3333	93.3333	93.3333		3.82743	-0.412631	3.00217	-3.33067e-16		2.894	3.351	1.6735	1.7235
S03	93.3333	80	86.6667	53.3333	73.3333	63.3333		2.34271	-0.329732	0.706577	0.269637		1.6255	2.753	1.144	1.276
S04	100	80	90	100	86.6667	93.3333		3.16797	-0.742363	3.43712	-0.607788		3.824	5.5215	1.952	4.628
S05	93.3333	80	86.6667	66.6667	100	83.3333		2.34271	-0.329732	2.75708	0.94781		3.371	3.0715	2.559	2.229
S06	66.6667	100	83.3333	93.3333	100	96.6667		2.75708	0.94781	3.82743	0.412631		2.551	2.023	1.993	1.676
S07	100	73.3333	86.6667	100	86.6667	93.3333		2.94927	-0.851711	3.43712	-0.607788		1.726	3.659	1.704	2.53
S08	93.3333	100	96.6667	100	100	100		3.82743	0.412631	4.6527	0		2.127	3.055	1.421	2.229
S09	93.3333	73.3333	83.3333	100	80	90		2.12401	-0.43908	3.16797	-0.742363		1.6795	1.721	1.335	1.706
S10	93.3333	80	86.6667	86.6667	93.3333	90		2.34271	-0.329732	2.61186	0.195157		2.891	2.984	2.52	3.148
S11	100	93.3333	96.6667	100	80	90		3.82743	-0.412631	3.16797	-0.742363		5.633	6.463	2.793	3.391
S12	93.3333	46.6667	70	93.3333	73.3333	83.3333		1.41743	-0.792369	2.12401	-0.43908		1.7815	2.163	2.0095	2.688
S13	100	86.6667	93.3333	100	86.6667	93.3333		3.43712	-0.607788	3.43712	-0.607788		2.372	2.797	2.903	3.655
S14	86.6667	80	83.3333	100	60	80		1.95239	-0.134575	2.57969	-1.0365		3.373	2.5995	2.488	3.713
S15	53.3333	100	76.6667	60	100	80		2.41	1.12135	2.57969	1.0365		8.0025	2.708	4.621	2.512
S16	46.6667	73.3333	60	26.6667	100	63.3333		0.539274	0.353289	1.70342	1.47464		4.816	2.452	3.364	2.099
S17	20	100	60	66.6667	73.3333	70		1.48473	1.58398	1.05365	0.0960992		2.866	1.528	2.1525	2.314
S18	86.6667	73.3333	80	73.3333	60	66.6667		1.7337	-0.243923	0.876273	-0.184789		3.651	5.49	1.787	2.064
S19	73.3333	93.3333	83.3333	80	86.6667	83.3333		2.12401	0.43908	1.95239	0.134575		3.193	2.7375	2.0835	2.148
S20	100	100	100	100	93.3333	96.6667		4.6527	0	3.82743	-0.412631		2.522	3.454	1.98	2.477
